# Supplementary material for: DNA/Magnetic Nanoparticles Composite to Attenuate Glass Surface Nanotopography for Enhanced Mesenchymal Stem Cell Differentiation
Source: Polymers (Basel). 2022 Jan 17;14(2):344. doi: 10.3390/polym14020344 (PMC8779295; doi:10.3390/polym14020344)
Supplement: Supplementary file 1 [file polymers-14-00344-s001.zip]

Archive with 1 entries (1 files):
- polymers-1477144-supplementary.pdf
